# Supplementary material for: Artemisia annua Extract Improves the Cognitive Deficits and Reverses the Pathological Changes of Alzheimer’s Disease via Regulating YAP Signaling
Source: Int J Mol Sci. 2023 Mar 9;24(6):5259. doi: 10.3390/ijms24065259 (PMC10049624; doi:10.3390/ijms24065259)
Supplement: Supplementary file 1 [file ijms-24-05259-s001.zip]

Archive with 1 entries (1 files):
- ijms-2153723-supplementary.pdf
